# Supplementary material for: Validation of stearoyl-coA desaturase gene TaqMan probe-based SNP for genotyping Tattykeel Australian White MARGRA lamb for health-beneficial omega-3 long-chain fatty acids and intramuscular fat content
Source: PLoS One. 2026 Jan 6;21(1):e0339573. doi: 10.1371/journal.pone.0339573 (PMC12773820; doi:10.1371/journal.pone.0339573)
Supplement: S1 Appendix — (XLSX) [file pone.0339573.s001.xlsx]

## Sheet: TAW SNP g.23881050T>C SCD
	Number	Blood Sample ID	Animal ID	Blood Volume (mL)	Breed	Gender	Nucleic Acid (ng/uL)	Colour	Allelic Discrimination	Genotype	IMF	FMP	DHA	DPA
1	1	1	200034	2	Poll Dorset	Ram	103.936	Blue	Homozygous Allele 2/Allele 2	CC	YES	YES	YES	YES
2	2	12	200060	2	Poll Dorset	Ram	135.333	Blue	Homozygous Allele 2/Allele 2	CC	YES	YES	YES	YES
3	3	14	220277	2	Poll Dorset	Ram	199.457	Blue	Homozygous Allele 2/Allele 2	CC	YES	YES	YES	YES
4	4	16	220308	2	Poll Dorset	Ram	160.193	Blue	Homozygous Allele 2/Allele 2	CC	YES	YES	YES	YES
5	5	17	171003	2	Poll Dorset	Ram	121.648	Blue	Homozygous Allele 2/Allele 2	CC	YES	YES	YES	YES
1	6	20	210119	2	Martin More	Ram	140.241	Blue	Homozygous Allele 2/Allele 2	CC	YES	YES	YES	YES
2	7	22	210126	2	Martin More	Ram	154.574	Blue	Homozygous Allele 2/Allele 2	CC	YES	YES	YES	YES
3	8	23	210122	2	Martin More	Ram	191.206	Blue	Homozygous Allele 2/Allele 2	CC	YES	YES	YES	YES
4	9	24	210113	2	Martin More	Ram	86.747	Blue	Homozygous Allele 2/Allele 2	CC	YES	YES	YES	YES
5	10	25	210103	2	Martin More	Ram	192.986	Blue	Homozygous Allele 2/Allele 2	CC	YES	YES	YES	YES
1	11	43	230456	2	Australian White	Ram	195.463	Blue	Homozygous Allele 2/Allele 2	CC	YES	YES	YES	YES
2	12	86	230894	2	Australian White	Ram	144.194	Blue	Homozygous Allele 2/Allele 2	CC	YES	YES	YES	YES
3	13	5	230703	2	Australian White	Ram	89.982	Green	Heterozygous Allele 1/Allele 2	CT	YES	YES	YES	YES
4	14	105	230985	2	Australian White	Ram	202.881	Blue	Homozygous Allele 2/Allele 2	CC	YES	YES	YES	YES
5	15	75	230605	2	Australian White	Ram	143.406	Green	Heterozygous Allele 1/Allele 2	CT	YES	YES	YES	YES
6	16	88	221397	2	Australian White	Ram	148.952	Green	Heterozygous Allele 1/Allele 2	TT	YES	YES	YES	YES
7	17	90	220018	2	Australian White	Ram	120.808	Blue	Homozygous Allele 2/Allele 2	CC	YES	YES	YES	YES
8	18	78	201556	2	Australian White	Ram	284.86	Blue	Homozygous Allele 2/Allele 2	CC	YES	YES	YES	YES
9	19	44	200085	2	Australian White	Ram	272.701	Green	Heterozygous Allele 1/Allele 2	CT	YES	YES	YES	YES
10	20	36	220029	2	Australian White	Ram	155.485	Blue	Homozygous Allele 2/Allele 2	CC	YES	YES	YES	YES
11	21	13	221348	2	Australian White	Ram	151.361	Green	Heterozygous Allele 1/Allele 2	CT	YES	YES	YES	YES
12	22	103	220246	2	Australian White	Ram	347.341	Blue	Homozygous Allele 2/Allele 2	CC	YES	YES	YES	YES
1	23	87	231521	2	Australian White	Ewe	106.743	Green	Heterozygous Allele 1/Allele 2	CT	YES	YES	YES	YES
2	24	113	231262	2	Australian White	Ewe	214.018	Green	Heterozygous Allele 1/Allele 2	CT	YES	YES	YES	YES
3	25	60	231709	2	Australian White	Ewe	220.723	Blue	Homozygous Allele 2/Allele 2	CC	YES	YES	YES	YES
4	26	48	231493	2	Australian White	Ewe	150.43	Green	Heterozygous Allele 1/Allele 2	CT	YES	YES	YES	YES
5	27	61	231160	2	Australian White	Ewe	141.456	Blue	Homozygous Allele 2/Allele 2	CC	YES	YES	YES	YES
6	28	39	230630	2	Australian White	Ewe	125.21	Blue	Homozygous Allele 2/Allele 2	CC	YES	YES	YES	YES
7	29	111	231429	2	Australian White	Ewe	156.414	Blue	Homozygous Allele 2/Allele 2	CC	YES	YES	YES	YES
8	30	35	230842	2	Australian White	Ewe	178.62	Green	Heterozygous Allele 1/Allele 2	CT	YES	YES	YES	YES
9	31	7	231143	2	Australian White	Ewe	159.292	Green	Heterozygous Allele 1/Allele 2	CT	YES	YES	YES	YES
10	32	66	231373	2	Australian White	Ewe	297.34	Blue	Homozygous Allele 2/Allele 2	CC	YES	YES	YES	YES
11	33	34	231361	2	Australian White	Ewe	237.169	Green	Heterozygous Allele 1/Allele 2	CT	YES	YES	YES	YES
12	34	31	231691	2	Australian White	Ewe	141.994	Blue	Homozygous Allele 2/Allele 2	CC	YES	YES	YES	YES
13	35	73	231548	2	Australian White	Ewe	210.787	Blue	Homozygous Allele 2/Allele 2	CC	YES	YES	YES	YES
14	36	65	231353	2	Australian White	Ewe	138.735	Blue	Homozygous Allele 2/Allele 2	CC	YES	YES	YES	YES
15	37	37	231404	2	Australian White	Ewe	130.08	Blue	Homozygous Allele 2/Allele 2	CC	YES	YES	YES	YES
16	38	107	231635	2	Australian White	Ewe	300.398	Green	Heterozygous Allele 1/Allele 2	CT	YES	YES	YES	YES
17	39	77	230617	2	Australian White	Ewe	123.556	Green	Heterozygous Allele 1/Allele 2	CT	YES	YES	YES	YES
18	40	108	231657	2	Australian White	Ewe	142.709	Blue	Homozygous Allele 2/Allele 2	CC	YES	YES	YES	YES
19	41	40	231218	2	Australian White	Ewe	142.016	Green	Heterozygous Allele 1/Allele 2	CT	YES	YES	YES	YES
20	42	21	231191	2	Australian White	Ewe	105.841	Blue	Homozygous Allele 2/Allele 2	CC	YES	YES	YES	YES
21	43	57	231411	2	Australian White	Ewe	145.883	Green	Heterozygous Allele 1/Allele 2	CT	YES	YES	YES	YES
22	44	49	231556	2	Australian White	Ewe	255.119	Blue	Homozygous Allele 2/Allele 2	CC	YES	YES	YES	YES
23	45	18	231260	2	Australian White	Ewe	63.208	Blue	Homozygous Allele 2/Allele 2	CC	YES	YES	YES	YES
24	46	76	231377	2	Australian White	Ewe	131.208	Green	Heterozygous Allele 1/Allele 2	CC	YES	YES	YES	YES
25	47	68	231347	2	Australian White	Ewe	305.865	Blue	Homozygous Allele 2/Allele 2	CC	YES	YES	YES	YES
26	48	74	231447	2	Australian White	Ewe	197.83	Green	Heterozygous Allele 1/Allele 2	CT	YES	YES	YES	YES
27	49	96	230856	2	Australian White	Ewe	202.742	Blue	Homozygous Allele 2/Allele 2	CC	YES	YES	YES	YES
28	50	95	231241	2	Australian White	Ewe	181.686	Blue	Homozygous Allele 2/Allele 2	CC	YES	YES	YES	YES
29	51	71	231219	2	Australian White	Ewe	341.118	Blue	Homozygous Allele 2/Allele 2	CC	YES	YES	YES	YES
30	52	55	230616	2	Australian White	Ewe	474.501	Blue	Homozygous Allele 2/Allele 2	CC	YES	YES	YES	YES
31	53	29	231177	2	Australian White	Ewe	496.933	Green	Heterozygous Allele 1/Allele 2	CT	YES	YES	YES	YES
32	54	84	231162	2	Australian White	Ewe	415.976	Green	Heterozygous Allele 1/Allele 2	CT	YES	YES	YES	YES
33	55	41	231591	2	Australian White	Ewe	378.682	Blue	Homozygous Allele 2/Allele 2	CC	YES	YES	YES	YES
34	56	109	231176	2	Australian White	Ewe	663.814	Green	Heterozygous Allele 1/Allele 2	CT	YES	YES	YES	YES
35	57	28	231430	2	Australian White	Ewe	380.291	Blue	Homozygous Allele 2/Allele 2	CC	YES	YES	YES	YES
36	58	50	230576	2	Australian White	Ewe	545.837	Green	Heterozygous Allele 1/Allele 2	CT	YES	YES	YES	YES
37	59	99	231726	2	Australian White	Ewe	318.828	Green	Heterozygous Allele 1/Allele 2	CT	YES	YES	YES	YES
38	60	8	230815	2	Australian White	Ewe	580.151	Green	Heterozygous Allele 1/Allele 2	CT	YES	YES	YES	YES
39	61	94	231406	2	Australian White	Ewe	626.434	Blue	Homozygous Allele 2/Allele 2	CT	YES	YES	YES	YES
40	62	104	230981	2	Australian White	Ewe	377.504	Green	Heterozygous Allele 1/Allele 2	CT	YES	YES	YES	YES
41	63	19	231201	2	Australian White	Ewe	165.223	Green	Heterozygous Allele 1/Allele 2	CT	YES	YES	YES	YES
42	64	33	230975	2	Australian White	Ewe	276.505	Blue	Homozygous Allele 2/Allele 2	CC	YES	YES	YES	YES
43	65	10	231109	2	Australian White	Ewe	108.074	Blue	Homozygous Allele 2/Allele 2	CC	YES	YES	YES	YES
44	66	2	231465	2	Australian White	Ewe	62.33	Blue	Homozygous Allele 2/Allele 2	CC	YES	YES	YES	YES
45	67	32	231728	2	Australian White	Ewe	80.201	Blue	Homozygous Allele 2/Allele 2	CC	YES	YES	YES	YES
46	68	9	231169	2	Australian White	Ewe	195.64	Blue	Homozygous Allele 2/Allele 2	CC	YES	YES	YES	YES
47	69	53	230645	2	Australian White	Ewe	210.612	Green	Heterozygous Allele 1/Allele 2	CT	YES	YES	YES	YES
48	70	82	231468	2	Australian White	Ewe	145.672	Green	Heterozygous Allele 1/Allele 2	CT	YES	YES	YES	YES
49	71	69	231276	2	Australian White	Ewe	81.043	Blue	Homozygous Allele 2/Allele 2	CC	YES	YES	YES	YES
50	72	101	231088	2	Australian White	Ewe	123.559	Green	Heterozygous Allele 1/Allele 2	CT	YES	YES	YES	YES
51	73	91	231532	2	Australian White	Ewe	203.515	Blue	Homozygous Allele 2/Allele 2	CC	YES	YES	YES	YES
52	74	92	231697	2	Australian White	Ewe	108.624	Green	Heterozygous Allele 1/Allele 2	CT	YES	YES	YES	YES
53	75	89	231024	2	Australian White	Ewe	148.453	Blue	Homozygous Allele 2/Allele 2	CC	YES	YES	YES	YES
54	76	11	231685	2	Australian White	Ewe	109.788	Blue	Homozygous Allele 2/Allele 2	CC	YES	YES	YES	YES
55	77	6	231118	2	Australian White	Ewe	202.127	Blue	Homozygous Allele 2/Allele 2	CC	YES	YES	YES	YES
56	78	85	231295	2	Australian White	Ewe	184.259	Green	Heterozygous Allele 1/Allele 2	CT	YES	YES	YES	YES
57	79	30	231104	2	Australian White	Ewe	143.944	Blue	Homozygous Allele 2/Allele 2	CC	YES	YES	YES	YES
58	80	67	231138	2	Australian White	Ewe	87.576	Blue	Homozygous Allele 2/Allele 2	CC	YES	YES	YES	YES
59	81	15	230844	2	Australian White	Ewe	154.531	Green	Heterozygous Allele 1/Allele 2	CT	YES	YES	YES	YES
60	82	3	231180	2	Australian White	Ewe	104.207	Blue	Homozygous Allele 2/Allele 2	CC	YES	YES	YES	YES
61	83	81	231040	2	Australian White	Ewe	125.482	Blue	Homozygous Allele 2/Allele 2	CC	YES	YES	YES	YES
62	84	52	231283	2	Australian White	Ewe	95.562	Blue	Homozygous Allele 2/Allele 2	CC	YES	YES	YES	YES
63	85	38	231717	2	Australian White	Ewe	226.839	Blue	Homozygous Allele 2/Allele 2	CC	YES	YES	YES	YES
64	86	4	231067	2	Australian White	Ewe	227.739	Green	Heterozygous Allele 1/Allele 2	CT	YES	YES	YES	YES
65	87	42	231417	2	Australian White	Ewe	216.669	Green	Heterozygous Allele 1/Allele 2	CT	YES	YES	YES	YES
66	88	83	231336	2	Australian White	Ewe	159.974	Blue	Homozygous Allele 2/Allele 2	CC	YES	YES	YES	YES
67	89	80	231696	2	Australian White	Ewe	122.68	Green	Heterozygous Allele 1/Allele 2	CT	YES	YES	YES	YES
68	90	79	231653	2	Australian White	Ewe	224.088	Blue	Homozygous Allele 2/Allele 2	CC	YES	YES	YES	YES
1	91	72	231413	2	Australian White	Ram	169.557	Blue	Homozygous Allele 2/Allele 2	CC	YES	YES	YES	YES
2	92	70	240030	2	Australian White Young	Ram	197.736	Green	Heterozygous Allele 1/Allele 2	CT	YES	YES	YES	YES
3	93	64	240281	2	Australian White Young	Ram	203.712	Blue	Homozygous Allele 2/Allele 2	CC	YES	YES	YES	YES
4	94	63	240119	2	Australian White Young	Ram	233.592	Green	Heterozygous Allele 1/Allele 2	CT	YES	YES	YES	YES
5	95	62	240171	2	Australian White Young	Ram	205.757	Blue	Homozygous Allele 2/Allele 2	CC	YES	YES	YES	YES
6	96	112	240145	2	Australian White Young	Ram	179.412	Blue	Homozygous Allele 2/Allele 2	CC	YES	YES	YES	YES
7	97	110	240005	2	Australian White Young	Ram	178.037	Green	Heterozygous Allele 1/Allele 2	CT	YES	YES	YES	YES
8	98	106	240125	2	Australian White Young	Ram	242.865	Blue	Homozygous Allele 2/Allele 2	CC	YES	YES	YES	YES
9	99	102	240073	2	Australian White Young	Ram	159.323	Blue	Homozygous Allele 2/Allele 2	CC	YES	YES	YES	YES
10	100	100	240151	2	Australian White Young	Ram	248.8	Blue	Homozygous Allele 2/Allele 2	CC	YES	YES	YES	YES
11	101	98	240067	2	Australian White Young	Ram	217.72	Blue	Homozygous Allele 2/Allele 2	CC	YES	YES	YES	YES
12	102	97	240065	2	Australian White Young	Ram	249.603	Blue	Homozygous Allele 2/Allele 2	CC	YES	YES	YES	YES
13	103	93	240136	2	Australian White Young	Ram	269.9	Green	Heterozygous Allele 1/Allele 2	CT	YES	YES	YES	YES
14	104	46	240175	2	Australian White Young	Ram	154.336	Green	Heterozygous Allele 1/Allele 2	CT	YES	YES	YES	YES
15	105	47	240050	2	Australian White Young	Ram	134.397	Green	Heterozygous Allele 1/Allele 2	CT	YES	YES	YES	YES
16	106	45	240061	2	Australian White Young	Ram	124.742	Blue	Homozygous Allele 2/Allele 2	CC	YES	YES	YES	YES
17	107	51	240229	2	Australian White Young	Ram	186.793	Blue	Homozygous Allele 2/Allele 2	CC	YES	YES	YES	YES
18	108	54	240156	2	Australian White Young	Ram	227.593	Blue	Homozygous Allele 2/Allele 2	CC	YES	YES	YES	YES
19	109	56	240144	2	Australian White Young	Ram	320.32	Green	Heterozygous Allele 1/Allele 2	CT	YES	YES	YES	YES
20	110	58	240022	2	Australian White Young	Ram	132.942	Green	Heterozygous Allele 1/Allele 2	CT	YES	YES	YES	YES
21	111	26	240121	2	Australian White Young	Ram	152.853	Blue	Homozygous Allele 2/Allele 2	CC	YES	YES	YES	YES
22	112	27	240006	2	Australian White Young	Ram	147.013	Blue	Homozygous Allele 2/Allele 2	CC	YES	YES	YES	YES
23	113	59	240051	2	Australian White Young	Ram	193.732	Blue	Homozygous Allele 2/Allele 2	CC	YES	YES	YES	YES
1	114	B14	U70	2	Angus	Bull	237.64	Black	Undetermined	X
2	115	B17	U21	2	Angus	Bull	159.629	Black	Undetermined	X
3	116	B18	U60	2	Angus	Bull	166.71	Black	Undetermined	X
4	117	B19	U75	2	Angus	Bull	178.128	Black	Undetermined	X
5	118	B20	U49	2	Angus	Bull	136.834	Black	Undetermined	X

## Sheet: Genotype Frequency
BREED	CC	CT	TT	TOTAL	GENOTYPE FREQUENCY			ALLELE FREQUENCY
					CC	Ct	tt	C	t	Ct	tt		t	CC	Ct	C
Poll Dorset	5	0	0	5	1	0	0	0	1	0	0		0	10	0	1	10
Martin More	5	0	0	5	1	0	0	0	1	0	0		0	10	0	1	10
TAW Rams	7	5	0	12	0.583333	0.416667	0	0.208333	0.791667	5	0		0.208333	14	5	0.791667	24
Taw Ewes	39	29	0	68	0.573529	0.426471	0	0.213235	0.786765	29	0		0.213235	78	29	0.786765	136
TAW Young	15	8	0	23	0.652174	0.347826	0	0.173913	0.826087	8	0		0.173913	30	8	0.826087	46
Angus Bull	5	0	0	5	0	0	0	0	0	0	0		0	10	0	0	0
				118
